# Supplementary material for: The genera Deuterixys Mason, 1981 and Wilkinsonellus Mason, 1981 (Hymenoptera, Braconidae, Microgastrinae) from China, with description of two new species
Source: Zookeys. 2011 Jul 25;(120):27–40. doi: 10.3897/zookeys.120.891 (PMC3192439; doi:10.3897/zookeys.120.891)
Supplement: XML Treatment for Deuterixys [file zookeys.120.891-treatment1.xml]

<!DOCTYPE tp:taxon-treatment
  PUBLIC "-//TaxonX//DTD Taxonomic Treatment Publishing DTD v0 20100105//EN" "tax-treatment-NSO.dtd">
<tp:taxon-treatment xmlns:tp="http://www.plazi.org/taxpub"><tp:treatment-meta><mixed-citation publication-type="journal"><person-group><name><surname>Zeng</surname><given-names>Jie</given-names></name><name><surname>He</surname><given-names>Jun-Hua</given-names></name><name><surname>Chen</surname><given-names>Xue-Xin</given-names></name></person-group><article-title>The genera <italic>Deuterixys</italic> Mason, 1981 and <italic>Wilkinsonellus</italic> Mason, 1981 (Hymenoptera, Braconidae, Microgastrinae) from China, with description of two new species</article-title><source>Zookeys</source><day>25</day><month>7</month><year>2011</year><volume>2011</volume><issue>120</issue><fpage>27</fpage><lpage>40</lpage><pub-id pub-id-type="doi">10.3897/zookeys.120.891</pub-id></mixed-citation></tp:treatment-meta><tp:nomenclature><label>Genus</label><tp:taxon-name>
                        <tp:taxon-name-part taxon-name-part-type="genus">Deuterixys</tp:taxon-name-part>
                        <object-id xmlns:xlink="http://www.w3.org/1999/xlink" xlink:type="simple">http://species-id.net/wiki/Deuterixys</object-id>
                    </tp:taxon-name><tp:taxon-authority>Mason, 1981</tp:taxon-authority><tp:nomenclature-citation-list><tp:nomenclature-citation><tp:taxon-name>Deuterixys</tp:taxon-name><comment>Mason 1981, 115: 123; <xref ref-type="bibr" rid="B21">Whitfeild 1985</xref>, 61(1): 60; <xref ref-type="bibr" rid="B10">Marsh et al. 1987</xref>, 13: 31; <xref ref-type="bibr" rid="B22">Whitfield and Wagner 1991</xref>, 25: 737; <xref ref-type="bibr" rid="B2">Austin and Dangerfield 1992</xref>, 6(1): 23.</comment></tp:nomenclature-citation></tp:nomenclature-citation-list></tp:nomenclature><tp:treatment-sec sec-type="Type species"><title>Type species:</title><p><italic><tp:taxon-name>Microgaster carbonarius</tp:taxon-name></italic> Wesmael, 1835. Designated by Mason 1981.
                    </p></tp:treatment-sec><tp:treatment-sec sec-type="Diagonosis"><title>Diagonosis.</title><p>Areolet of fore wing absent; propodeum polished and bearing a strong long medial carina; TI of metasoma with medio-basal longitudinal groove; TII and III broad, rectangular, and noticeably constricted or abruptly widened at the suture between them; ovipositor sheaths short, decurved and subexerted.</p></tp:treatment-sec><tp:treatment-sec sec-type="Key to the Old World species of the genus Deuterixys Mason, 1981"><title>Key to the Old World species of the genus <italic><tp:taxon-name>Deuterixys</tp:taxon-name></italic> Mason, 1981
                    </title><table-wrap content-type="key" position="anchor" orientation="portrait"><table><tbody><tr><td rowspan="1" colspan="1">1</td><td rowspan="1" colspan="1">TII+III enlarged to form a coarsely rugose carapace that completely hides the more apical segments; posterior margin of this carapace finely crenulate laterally. [Mesoscutum shiny, closely, rather strongly punctate for the size of the insect; hind coxa and underside of metasoma bright yellow; propodeum polished and with a strong medial keel; length: 1.8 mm]</td><td rowspan="1" colspan="1"><italic><tp:taxon-name>Deuterixys patro</tp:taxon-name></italic> Nixon, 1965</td></tr><tr><td rowspan="1" colspan="1">–</td><td rowspan="1" colspan="1">TII+III not thus enlarged, notched at the position of second suture but its posterior margin is membranous and smooth, the more apical segments exposed</td><td rowspan="1" colspan="1">2</td></tr><tr><td rowspan="1" colspan="1">2</td><td rowspan="1" colspan="1">TII less transverse, at most 1.7–1.8 times wider behind than long medially; legs yellow, hind tibia and tarsus more or less infuscate</td><td rowspan="1" colspan="1">3</td></tr><tr><td rowspan="1" colspan="1">–</td><td rowspan="1" colspan="1">TII more transverse, twice wider behind than long medially; legs dark brown, blackish to black</td><td rowspan="1" colspan="1">4</td></tr><tr><td rowspan="1" colspan="1">3</td><td rowspan="1" colspan="1">Vein 2-CU1 of fore wing twice as long as vein 1-CU1; TIII rugose to rugulose; preapical segment of antenna short, hardly twice as long as wide</td><td rowspan="1" colspan="1"><italic><tp:taxon-name>Deuterixys condarensis</tp:taxon-name></italic> (Tobias, 1960)</td></tr><tr><td rowspan="1" colspan="1">–</td><td rowspan="1" colspan="1">Vein 2-CU1 of fore wing as long as vein 1-CU1; TIII smooth and shiny; preapical segment of antenna long, more than twice as long as wide</td><td rowspan="1" colspan="1"><italic><tp:taxon-name>Deuterixys bifossalis</tp:taxon-name></italic> Zeng &amp; Chen, sp. n.</td></tr><tr><td rowspan="1" colspan="1">4</td><td rowspan="1" colspan="1">TIII densely rugulose or subrugulose, dull; TII with rugosity almost similar to that of TI; TI parallel- or indistinctly subparallel-sided; propodeum medially with more or less transverse rugulosities along medial longitudinal keel, otherwise propodeum smooth</td><td rowspan="1" colspan="1">5</td></tr><tr><td rowspan="1" colspan="1">–</td><td rowspan="1" colspan="1">TIII chagreened or almost smooth, shiny; TI converging apically; propodeum smooth, at most with a few and very short rugulae along hind carina and above lunule</td><td rowspan="1" colspan="1">6<!--PageBreak--></td></tr><tr><td rowspan="1" colspan="1">5</td><td rowspan="1" colspan="1">TI subrectangular, 1.2–1.3 times as long as wide; TII almost as long as TIII; inner hind tibial spurs much longer than half length of hind basitarsus</td><td rowspan="1" colspan="1"><italic><tp:taxon-name>Deuterixys carbonaria</tp:taxon-name></italic> (Wesmael, 1837)</td></tr><tr><td rowspan="1" colspan="1">–</td><td rowspan="1" colspan="1">TI more than 1.5 times longer than wide; TII distinctly longer than TIII; inner hind tibial spurs shorter than half length of hind basitarsus</td><td rowspan="1" colspan="1"><italic><tp:taxon-name>Deuterixys curticalcar</tp:taxon-name></italic> Zeng &amp; Chen, sp. n.</td></tr><tr><td rowspan="1" colspan="1">6</td><td rowspan="1" colspan="1">Vein 1-R1 of fore wing as long as or slightly shorter than pterostigma. [TI posteriorly weakly to moderately converging, its basal width at most 1/3 greater than its apical width. Pterostigma less wide, 2.7–2.9 (-3.0) times longer than wide. First tergite always entirely black. Tegula brownish black to brownish yellow. Middle and hind femora black(ish)]</td><td rowspan="1" colspan="1"><italic><tp:taxon-name>Deuterixys rimulosa</tp:taxon-name></italic> (Niezabitowski, 1910)</td></tr><tr><td rowspan="1" colspan="1">–</td><td rowspan="1" colspan="1">Vein 1-R1 slightly longer than pterostigma</td><td rowspan="1" colspan="1">7</td></tr><tr><td rowspan="1" colspan="1">7</td><td rowspan="1" colspan="1">TI wedge-shaped, 1.6–2 times longer than wide at base; TII shorter than TIII, somewhat less transverse, twice wider behind than long medially; pterostigma 2.3–2.4 times longer than wide</td><td rowspan="1" colspan="1"><italic><tp:taxon-name>Deuterixys plugarui</tp:taxon-name></italic> (Tobias, 1975)</td></tr><tr><td rowspan="1" colspan="1">–</td><td rowspan="1" colspan="1">T1 widest about 2/3 distance from its base, anterior third and posteriorly with weakly converging sides, about 1.5 times longer than wide; TII slightly longer than TIII, somewhat more transverse, 2.2 times wider behind than long medially; pterostigma about 3 times longer than wide</td><td rowspan="1" colspan="1"><italic><tp:taxon-name>Deuterixys anica</tp:taxon-name></italic> Austin &amp; Dangerfield, 1992</td></tr></tbody></table></table-wrap></tp:treatment-sec><ref-list><ref id="B21"><mixed-citation xmlns:xlink="http://www.w3.org/1999/xlink" xlink:type="simple"><person-group><name name-style="western"><surname>Whitfield</surname><given-names>JB</given-names></name></person-group> (<year>1985</year>)<article-title> The Nearctic species of <italic>Deuterixys</italic> Mason (Hymenoptera: Braconidae).</article-title><source>Pan-Pacific Entomologist </source><volume>61</volume> (<issue>1</issue>): <fpage>60</fpage>-<lpage>67</lpage>.</mixed-citation></ref><ref id="B10"><mixed-citation xmlns:xlink="http://www.w3.org/1999/xlink" xlink:type="simple"><person-group><name name-style="western"><surname>Marsh</surname><given-names>PM</given-names></name><name name-style="western"><surname>Shaw</surname><given-names>SR</given-names></name><name name-style="western"><surname>Wharton</surname><given-names>RA</given-names></name></person-group> (<year>1987</year>)<article-title> An identification manual for the North American genera of the family Braconidae (Hymenoptera).</article-title><source>Memoirs of the Entomological Society of Washington</source><volume>13</volume>, <lpage>98</lpage> pp.</mixed-citation></ref><ref id="B22"><mixed-citation xmlns:xlink="http://www.w3.org/1999/xlink" xlink:type="simple"><!--PageBreak--><person-group><name name-style="western"><surname>Whitfield</surname><given-names>JB</given-names></name><name name-style="western"><surname>Wagner</surname><given-names>DL</given-names></name></person-group> (<year>1991</year>)<article-title> Annotated key to the genera of Braconidae (Hymenoptera) attacking leafmining Lepidoptera in the Holarctic region.</article-title><source>Journal of Natural History </source><volume>25</volume>: <fpage>733</fpage>-<lpage>754</lpage>. <ext-link ext-link-type="uri" xlink:href="http://dx.doi.org/10.1080/00222939100770481" xlink:type="simple">doi:10.1080/00222939100770481</ext-link></mixed-citation></ref><ref id="B2"><mixed-citation xmlns:xlink="http://www.w3.org/1999/xlink" xlink:type="simple"><person-group><name name-style="western"><surname>Austin</surname><given-names>AD</given-names></name><name name-style="western"><surname>Dangerfield</surname><given-names>PC</given-names></name></person-group> (<year>1992</year>)<article-title> Synopsis of Australasian Microgastrinae (Hymenoptera: Braconidae), with a key to genera and description of new taxa.</article-title><source>Invertebrate Taxonomy </source><volume>6</volume> (<issue>1</issue>): <fpage>1</fpage>-<lpage>76</lpage>. <ext-link ext-link-type="uri" xlink:href="http://dx.doi.org/10.1071/IT9920001" xlink:type="simple">doi:10.1071/IT9920001</ext-link></mixed-citation></ref></ref-list></tp:taxon-treatment>
