# Supplementary material for: The genera Deuterixys Mason, 1981 and Wilkinsonellus Mason, 1981 (Hymenoptera, Braconidae, Microgastrinae) from China, with description of two new species
Source: Zookeys. 2011 Jul 25;(120):27–40. doi: 10.3897/zookeys.120.891 (PMC3192439; doi:10.3897/zookeys.120.891)
Supplement: XML Treatment for Wilkinsonellus [file zookeys.120.891-treatment4.xml]

<!DOCTYPE tp:taxon-treatment
  PUBLIC "-//TaxonX//DTD Taxonomic Treatment Publishing DTD v0 20100105//EN" "tax-treatment-NSO.dtd">
<tp:taxon-treatment xmlns:tp="http://www.plazi.org/taxpub"><tp:treatment-meta><mixed-citation publication-type="journal"><person-group><name><surname>Zeng</surname><given-names>Jie</given-names></name><name><surname>He</surname><given-names>Jun-Hua</given-names></name><name><surname>Chen</surname><given-names>Xue-Xin</given-names></name></person-group><article-title>The genera <italic>Deuterixys</italic> Mason, 1981 and <italic>Wilkinsonellus</italic> Mason, 1981 (Hymenoptera, Braconidae, Microgastrinae) from China, with description of two new species</article-title><source>Zookeys</source><day>25</day><month>7</month><year>2011</year><volume>2011</volume><issue>120</issue><fpage>27</fpage><lpage>40</lpage><pub-id pub-id-type="doi">10.3897/zookeys.120.891</pub-id></mixed-citation></tp:treatment-meta><tp:nomenclature><label>Genus</label><tp:taxon-name>
                        <tp:taxon-name-part taxon-name-part-type="genus">Wilkinsonellus</tp:taxon-name-part>
                    </tp:taxon-name><tp:taxon-authority>Mason, 1981</tp:taxon-authority><tp:nomenclature-citation-list><tp:nomenclature-citation><tp:taxon-name>Wilkinsonellus</tp:taxon-name><comment>Mason 1981, 115: 122; <xref ref-type="bibr" rid="B2">Austin and Dangerfield 1992</xref>, 6(1): 23; <xref ref-type="bibr" rid="B3">Chen and Song 2004</xref>: 202; Whitefield 1997, 1: 12. <bold>Type species</bold>: <italic><tp:taxon-name>Apanteles iphitus</tp:taxon-name></italic> Nixon, 1965. Designated by Mason 1981.</comment><!--PageBreak--></tp:nomenclature-citation></tp:nomenclature-citation-list></tp:nomenclature><tp:treatment-sec sec-type="Diagonosis"><title>Diagonosis.</title><p>Areolet of fore wing absent; nervellus of hind wing not sinuate. Propodeum often with a medial longitudinal carina, sometimes smooth or rugulose or strigose with indistinct carina. TI-TIII not forming a carapace; TI 4–5 times as long as its apical width, more or less constricted medially and deeply grooved almost to apex.</p></tp:treatment-sec><ref-list><ref id="B2"><mixed-citation xmlns:xlink="http://www.w3.org/1999/xlink" xlink:type="simple"><person-group><name name-style="western"><surname>Austin</surname><given-names>AD</given-names></name><name name-style="western"><surname>Dangerfield</surname><given-names>PC</given-names></name></person-group> (<year>1992</year>)<article-title> Synopsis of Australasian Microgastrinae (Hymenoptera: Braconidae), with a key to genera and description of new taxa.</article-title><source>Invertebrate Taxonomy </source><volume>6</volume> (<issue>1</issue>): <fpage>1</fpage>-<lpage>76</lpage>. <ext-link ext-link-type="uri" xlink:href="http://dx.doi.org/10.1071/IT9920001" xlink:type="simple">doi:10.1071/IT9920001</ext-link></mixed-citation></ref><ref id="B3"><mixed-citation xmlns:xlink="http://www.w3.org/1999/xlink" xlink:type="simple"><person-group><name name-style="western"><surname>Chen</surname><given-names>J</given-names></name><name name-style="western"><surname>Song</surname><given-names>D</given-names></name></person-group> (<year>2004</year>)<source> Systematic studies on Microgastrinae of China (Hymenoptera: Braconidae) (in Chinese with English summary).</source><publisher-name>Fujian Scientific Publisher</publisher-name>, <publisher-loc>Fuzhou</publisher-loc>, <lpage>354</lpage> pp.</mixed-citation></ref></ref-list></tp:taxon-treatment>
