# Supplementary material for: The genera Deuterixys Mason, 1981 and Wilkinsonellus Mason, 1981 (Hymenoptera, Braconidae, Microgastrinae) from China, with description of two new species
Source: Zookeys. 2011 Jul 25;(120):27–40. doi: 10.3897/zookeys.120.891 (PMC3192439; doi:10.3897/zookeys.120.891)
Supplement: XML Treatment for Wilkinsonellus paramplus [file zookeys.120.891-treatment5.xml]

<!DOCTYPE tp:taxon-treatment
  PUBLIC "-//TaxonX//DTD Taxonomic Treatment Publishing DTD v0 20100105//EN" "tax-treatment-NSO.dtd">
<tp:taxon-treatment xmlns:tp="http://www.plazi.org/taxpub"><tp:treatment-meta><mixed-citation publication-type="journal"><person-group><name><surname>Zeng</surname><given-names>Jie</given-names></name><name><surname>He</surname><given-names>Jun-Hua</given-names></name><name><surname>Chen</surname><given-names>Xue-Xin</given-names></name></person-group><article-title>The genera <italic>Deuterixys</italic> Mason, 1981 and <italic>Wilkinsonellus</italic> Mason, 1981 (Hymenoptera, Braconidae, Microgastrinae) from China, with description of two new species</article-title><source>Zookeys</source><day>25</day><month>7</month><year>2011</year><volume>2011</volume><issue>120</issue><fpage>27</fpage><lpage>40</lpage><pub-id pub-id-type="doi">10.3897/zookeys.120.891</pub-id></mixed-citation></tp:treatment-meta><tp:nomenclature><tp:taxon-name>
                        <tp:taxon-name-part taxon-name-part-type="genus">Wilkinsonellus</tp:taxon-name-part>
                        <tp:taxon-name-part taxon-name-part-type="species">paramplus</tp:taxon-name-part>
                        <object-id xmlns:xlink="http://www.w3.org/1999/xlink" xlink:type="simple">http://species-id.net/wiki/Wilkinsonellus_paramplus</object-id>
                    </tp:taxon-name><tp:taxon-authority>Long &amp; van Achterberg, 2003</tp:taxon-authority><xref ref-type="fig" rid="F3">Figs 15–20</xref><tp:nomenclature-citation-list><tp:nomenclature-citation><tp:taxon-name>Wilkinsonellus paramplus</tp:taxon-name><comment>Long&amp; van Achterberg, 2003, 77(10): 223. Holotype female, pinned with labels as follows: “[Vietnam], Hoa Binh (Yen Thuy), <named-content xmlns:xlink="http://www.w3.org/1999/xlink" content-type="dwc:verbatimCoordinates" xlink:type="simple">20°23'N, 105°36'E</named-content>, fruit orchard, MT, 20–30.v.2002, K.D. Long, Mic. 243” (IEBR).</comment></tp:nomenclature-citation></tp:nomenclature-citation-list></tp:nomenclature><tp:treatment-sec sec-type="Materials examined"><title>Materials examined.</title><p>1♀, Mt. Nanling (<named-content xmlns:xlink="http://www.w3.org/1999/xlink" content-type="dwc:verbatimCoordinates" xlink:type="simple">112°59'09"E, 24°53'46"N</named-content> ~ <named-content xmlns:xlink="http://www.w3.org/1999/xlink" content-type="dwc:verbatimCoordinates" xlink:type="simple">113°05'28"E, 24°56'42"N</named-content>), Ruyuan, Guangdong, 2003. VII. 23, Xu Zaifu, No. 20049062; 1♀, Shiwandashan Forest Park(<named-content xmlns:xlink="http://www.w3.org/1999/xlink" content-type="dwc:verbatimCoordinates" xlink:type="simple">107°53'E, 21°53'N</named-content> ~ <named-content xmlns:xlink="http://www.w3.org/1999/xlink" content-type="dwc:verbatimCoordinates" xlink:type="simple">107°55'E, 24°55'N</named-content>, 310m), Guangxi, 2001. XI. 29, Ma Yun, No. 20021580.
                    </p></tp:treatment-sec><tp:treatment-sec sec-type="Distribution"><title>Distribution.</title><p>China (Guangdong, Guangxi), Vietnam. <bold>New record for China.</bold>
                    </p><fig id="F3" position="float" orientation="portrait"><label>Figures 15–20.</label><caption><p><italic><tp:taxon-name>Wilkinsonellus paramplus</tp:taxon-name></italic> Long &amp; van Achterberg, 2003 <bold>15</bold> habitus, lateral view <bold>16</bold> propodeum and anterior tergites of gaster, dorsal view <bold>17</bold> head, dorsal view <bold>18</bold> head, frontal view <bold>19</bold> antennae <bold>20</bold> fore wing. Scale line = 0.5 mm.</p></caption><graphic xmlns:xlink="http://www.w3.org/1999/xlink" xlink:href="ZooKeys-120-027-g003.jpg" position="float" orientation="portrait" xlink:type="simple"/></fig></tp:treatment-sec></tp:taxon-treatment>
